# Supplementary material for: Chromosome Y variants from different inbred mouse strains are linked to differences in the morphologic and molecular responses of cardiac cells to postpubertal testosterone
Source: BMC Genomics. 2009 Apr 7;10:150. doi: 10.1186/1471-2164-10-150 (PMC2679052; doi:10.1186/1471-2164-10-150)
Supplement: Additional file 1 — List of 249 interaction genes. List of 249 interaction genes (with significant interaction between the effects of strain and surgery). Fold change (FC) was calculated as the ratio of mean expression of either: 1) C57BL/6J over C57.YA mice (Strain); or 2) Castrated over sham-operated (Treatment) mice. Ratios below 1 are expressed as the negative of the inverse ratio (e.g. a ratio of 0.75 is equivalent to a -1.3 FC). FC equal or higher than 1.5 are formatted in bold. For genes represented by multiple probes in the microarray, only the probe with the lowest p-value for the interaction term is included. P-values for the interaction between strain and treatment effects are adjusted for multiple comparisons with an FDR transformation (see methods). [file 1471-2164-10-150-S1.xls]

## Sheet: Interaction genes expression.cs
Probe	RefSeq	Symbol	Name		Strain			Surgery treatment			Interaction (FDR p-value)
					in Sham	in CX		in C57BL/6J	in C57.YA
ILMN_2707510	NM_007489	Arntl	aryl hydrocarbon receptor nuclear translocator-like		-4.77	1.01		-1.1	-5.3		0.006
ILMN_2634083	NM_007669	Cdkn1a	cyclin-dependent kinase inhibitor 1A (P21)		-3.3	1.36		-1.23	-5.54		0.006
ILMN_2616226	NM_016974	Dbp	D site albumin promoter binding protein		3.51	1.14		-1.05	2.94		0.006
ILMN_2610744	NM_010858	Myl4	myosin, light polypeptide 4		-1.01	8.06		8.68	1.06		0.006
ILMN_2768252	NM_022879	Myl7	myosin, light polypeptide 7, regulatory		-1.16	8.95		10.32	-1.01		0.006
ILMN_2918875	NM_025540	Sln	sarcolipin		1.08	6.72		7.81	1.25		0.006
ILMN_2715893	NM_026346	Fbxo32	F-box protein 32		1.34	-1.56		-1.23	1.7		0.006
ILMN_2847332	NM_026524	Mid1ip1	Mid1 interacting protein 1 (gastrulation specific G12-like (zebrafish))		1.65	-1.29		-1.07	1.98		0.006
ILMN_1229547	NM_133903	Spon2	spondin 2, extracellular matrix protein		-4.3	1.17		1.07	-4.72		0.006
ILMN_2885123	NM_175398	6530418L21Rik	RIKEN cDNA 6530418L21 gene		-1.25	1.67		1.68	-1.24		0.006
ILMN_1241437	NM_010356	Gsta3	glutathione S-transferase, alpha 3		1.59	-1.33		-1.06	1.99		0.008
ILMN_2677472	NM_008750	Nxn	nucleoredoxin		-1.42	1.09		1.35	-1.14		0.008
ILMN_2676052	NM_017376	Tef	thyrotroph embryonic factor		2.25	1.06		1.02	2.16		0.008
ILMN_2987862	NM_011066	Per2	period homolog 2 (Drosophila)		2.78	1.05		1.11	2.95		0.009
ILMN_2647533	XM_132686	Slc41a3	solute carrier family 41, member 3		-1.78	1.47		-1.18	-3.07		0.01
ILMN_1245813	NM_175352	Unc119b	unc-119 homolog B (C. elegans)		-1.52	1.07		1.02	-1.59		0.01
ILMN_3102736	NM_001033302	Gm129	gene model 129, (NCBI)		4.75	1.42		-1.05	3.17		0.01
ILMN_2689426	XM_131077	Mybphl	myosin binding protein H-like		1.05	3.7		4.33	1.22		0.012
ILMN_1222036	NM_027995	Paqr7	progestin and adipoQ receptor family member VII		1.31	-1.22		-1.05	1.51		0.013
ILMN_2665681	NM_009963	Cry2	cryptochrome 2 (photolyase-like)		1.53	1		-1.08	1.42		0.019
ILMN_2714031	NM_133753	Errfi1	ERBB receptor feedback inhibitor 1		-1.7	1.05		-1.01	-1.81		0.019
ILMN_1219682	NM_207225	Hdac4	histone deacetylase 4		1.13	-1.59		-1.06	1.69		0.019
ILMN_2785104	NM_146083	Sfrs7	splicing factor, arginine/serine-rich 7		-1.41	1.18		1.38	-1.2		0.019
ILMN_3111383	NM_001081150	Lonrf1	LON peptidase N-terminal domain and ring finger 1		1.36	-1.48		-1.02	1.98		0.019
ILMN_2610973	NM_007715	Clock	circadian locomoter output cycles kaput		-1.38	1.07		-1.1	-1.62		0.024
ILMN_1235500	NM_053074	Nup62	nucleoporin 62		-1.3	1.3		1.13	-1.49		0.024
ILMN_1259322	NM_013743	Pdk4	pyruvate dehydrogenase kinase, isoenzyme 4		-2.14	1.55		2.94	-1.13		0.024
ILMN_1235230	NM_016798	Pdlim3	PDZ and LIM domain 3		-1.22	1.45		-1.01	-1.78		0.024
ILMN_2998934	NM_019563	Cited4	Cbp/p300-interacting transactivator, with Glu/Asp-rich carboxy-terminal domain, 4		-1.49	1.19		1.11	-1.6		0.024
ILMN_2814484	NM_026820	Ifitm1	interferon induced transmembrane protein 1		1.2	-1.24		1.08	1.6		0.024
ILMN_2617468	NM_026929	Chac1	ChaC, cation transport regulator-like 1 (E. coli)		1.69	-1.39		-1.22	1.92		0.024
ILMN_1377919	NM_023716	Tubb2b	tubulin, beta 2b		-1.35	1.26		1.45	-1.18		0.024
ILMN_1259747	NM_133775	Il33	interleukin 33		1.21	-1.41		1.03	1.76		0.024
ILMN_1236304	NM_032541	Hamp	hepcidin antimicrobial peptide		1.04	2.93		3.04	1.07		0.024
ILMN_2898135	NM_028868	Cxxc1	CXXC finger 1 (PHD domain)		-1.07	1.15		1.07	-1.16		0.026
ILMN_3133748	NM_153073	Gab3	growth factor receptor bound protein 2-associated protein 3		1.21	-1.36		-1.15	1.44		0.026
ILMN_2894211	NM_145980	8430408G22Rik	RIKEN cDNA 8430408G22 gene		-2.43	1.01		1.64	-1.5		0.026
ILMN_2742152	NM_007836	Gadd45a	growth arrest and DNA-damage-inducible 45 alpha		1.44	-1.02		1.41	2.07		0.027
ILMN_3158565	NM_025874	2310076L09Rik	RIKEN cDNA 2310076L09 gene		-1.27	1.2		-1.02	-1.57		0.027
ILMN_2793062	NM_026878	Rasl11b	RAS-like, family 11, member B		-1.22	1.6		1.35	-1.44		0.027
ILMN_2594899	NM_027485	Med26	mediator complex subunit 26		-1.34	1.18		1.27	-1.25		0.027
ILMN_2844820	NM_001039554	Angptl7	angiopoietin-like 7		1.81	-1.09		-1.17	1.68		0.027
ILMN_1240323	NM_018808	Dnajb1	DnaJ (Hsp40) homolog, subfamily B, member 1		-1.44	1.25		1.52	-1.18		0.028
ILMN_2466316	NM_198091	Usp2	ubiquitin specific peptidase 2		1.24	-1.45		-1.15	1.57		0.032
ILMN_1259180	NM_019466	Rcan1	regulator of calcineurin 1		-1.94	1.33		-1.21	-3.12		0.032
ILMN_2761046	NM_027460	Slc25a33	solute carrier family 25, member 33		1.72	1.05		1.12	1.83		0.032
ILMN_1225037	NM_177379	Grit	Rho GTPase-activating protein		1.05	-1.94		-1.17	1.75		0.032
ILMN_2591469	NM_026967	Rhebl1	Ras homolog enriched in brain like 1		1.3	-1.15		-1.08	1.38		0.033
ILMN_2798993	NM_011584	Nr1d2	nuclear receptor subfamily 1, group D, member 2		1.67	-1.02		1.08	1.84		0.033
ILMN_1230145	NM_007397	Acvr2b	activin receptor IIB		1.1	-1.33		-1.11	1.32		0.034
ILMN_1257393	NM_011067	Per3	period homolog 3 (Drosophila)		1.89	1.22		1.08	1.67		0.034
ILMN_2852957	NM_015814	Dkk3	dickkopf homolog 3 (Xenopus laevis)		1.2	2.11		2.44	1.38		0.036
ILMN_1216322	NM_008256	Hmgcs2	3-hydroxy-3-methylglutaryl-Coenzyme A synthase 2		1.08	1.65		1.88	1.22		0.038
ILMN_2733887	NM_021462	Mknk2	MAP kinase-interacting serine/threonine kinase 2		1.2	-1.06		-1.09	1.18		0.038
ILMN_1238886	NM_021443	Ccl8	chemokine (C-C motif) ligand 8		1.33	-1.67		-1.14	1.95		0.038
ILMN_1223041	NM_025659	Abi3	ABI gene family, member 3		-1.21	1.22		1.19	-1.24		0.038
ILMN_2846047	NM_028028	Zswim1	zinc finger, SWIM domain containing 1		-1.06	1.28		1.14	-1.19		0.038
ILMN_2663249	NM_029612	Slamf9	SLAM family member 9		1.29	-1.31		-1.11	1.53		0.038
ILMN_2493067	XM_129483	Zranb3	zinc finger, RAN-binding domain containing 3		-1.04	1.4		1.01	-1.45		0.038
ILMN_2674602	NM_175930	Rapgef5	Rap guanine nucleotide exchange factor (GEF) 5		1.28	-1.3		-1.15	1.44		0.039
ILMN_2850450	NM_009686	Apbb2	amyloid beta (A4) precursor protein-binding, family B, member 2		1.17	-1.3		-1.01	1.52		0.04
ILMN_1235678	NM_028259	Rps6kb1	ribosomal protein S6 kinase, polypeptide 1		-1.13	1.39		1.36	-1.15		0.04
ILMN_2655795	NM_007607	Car4	carbonic anhydrase 4		-1.62	1.01		1.27	-1.28		0.041
ILMN_2715234	NM_183263	Rnmtl1	RNA methyltransferase like 1		-1.12	1.34		-1.1	-1.65		0.041
ILMN_1235470	NM_016884	Hnrnpc	heterogeneous nuclear ribonucleoprotein C		-1.07	1.19		1.12	-1.14		0.042
ILMN_2805375	NM_021359	Itgb6	integrin beta 6		-1.47	1.03		1.15	-1.32		0.042
ILMN_2903945	NM_011817	Gadd45g	growth arrest and DNA-damage-inducible 45 gamma		-1.42	1.16		1.76	1.07		0.045
ILMN_1237695	NM_019703	Pfkp	phosphofructokinase, platelet		-1.1	1.61		1	-1.77		0.045
ILMN_2727921	NM_009775	Tspo	translocator protein		-1.1	1.44		1.36	-1.17		0.046
ILMN_1241293	XM_147222	Cldn5	claudin 5		-1.78	-1.06		1.5	-1.12		0.046
ILMN_1246056	NM_023121	Gngt2	guanine nucleotide binding protein (G protein), gamma transducing activity polypeptide 2		-1.52	1.02		-1.1	-1.7		0.046
ILMN_1214998	NM_008288	Hsd11b1	hydroxysteroid 11-beta dehydrogenase 1		1.19	-1.3		-2.35	-1.52		0.046
ILMN_2764883	NM_010756	Mafg	v-maf musculoaponeurotic fibrosarcoma oncogene family, protein G (avian)		1.17	-1.35		-1.06	1.49		0.046
ILMN_1253966	NM_008825	Pfkfb2	6-phosphofructo-2-kinase/fructose-2,6-biphosphatase 2		1.5	-1.15		-1.29	1.34		0.046
ILMN_2741096	NM_011595	Timp3	tissue inhibitor of metalloproteinase 3		1.45	1.03		-1.08	1.3		0.046
ILMN_3143483	NM_022964	Lat2	linker for activation of T cells family, member 2		1.37	-1.13		-1.19	1.3		0.046
ILMN_2821850	NM_021524	Nampt	nicotinamide phosphoribosyltransferase		1.33	-1.37		1.02	1.85		0.046
ILMN_2718416	NM_028659	Eif3k	eukaryotic translation initiation factor 3, subunit K		-1.08	1.25		1.2	-1.12		0.046
ILMN_2993109	NM_029083	Ddit4	DNA-damage-inducible transcript 4		-2.84	-1.18		1.5	-1.6		0.046
ILMN_1232800	NM_133769	Cyfip2	cytoplasmic FMR1 interacting protein 2		-1.07	-1.68		-1.19	1.32		0.046
ILMN_2973958	NM_031176	Tnxb	tenascin XB		1.04	-1.64		-1.53	1.12		0.046
ILMN_2987102	NM_001033531	Klhl32	kelch-like 32 (Drosophila)		1.33	-1.04		-1.07	1.28		0.046
ILMN_2804444	NM_001013753	Pcdh17	protocadherin 17		1.24	-1.35		-1.06	1.58		0.046
ILMN_1234199	NM_177025	Cobll1	Cobl-like 1		1.06	-1.39		-1.2	1.23		0.046
ILMN_2592709	NM_008338	Ifngr2	interferon gamma receptor 2		1.01	-1.32		1.18	1.57		0.047
ILMN_2769656	NM_146194	Picalm	phosphatidylinositol binding clathrin assembly protein		-1.3	-1		1.13	-1.14		0.047
ILMN_2833706	NM_008008	Fgf7	fibroblast growth factor 7		1.49	-1.15		-1.06	1.62		0.048
ILMN_2424299	NM_013749	Tnfrsf12a	tumor necrosis factor receptor superfamily, member 12a		-1.45	1.33		-1.29	-2.49		0.048
ILMN_1254634	NM_153420	Acpl2	acid phosphatase-like 2		-1.03	1.38		1.09	-1.31		0.048
ILMN_2669793	NM_007631	Ccnd1	cyclin D1		1.14	-1.67		-1.4	1.36		0.05
ILMN_1248293	NM_009534	Yap1	yes-associated protein 1		-1.02	1.39		1.09	-1.3		0.05
ILMN_2625451	NM_013468	Ankrd1	ankyrin repeat domain 1 (cardiac muscle)		2.05	1.09		-1.01	1.87		0.05
ILMN_2679937	NM_146131	Pbxip1	pre-B-cell leukemia transcription factor interacting protein 1		1.04	-1.55		-1.41	1.15		0.05
ILMN_2667091	NM_016854	Ppp1r3c	protein phosphatase 1, regulatory (inhibitor) subunit 3C		-1.17	1.14		-1	-1.34		0.051
ILMN_2593368	NM_145569	Mat2a	methionine adenosyltransferase II, alpha		-1.23	1.27		1.65	1.06		0.052
ILMN_1254653	NM_011923	Angptl2	angiopoietin-like 2		1.5	1.04		1.11	1.6		0.053
ILMN_2821730	NM_020278	Lgi1	leucine-rich repeat LGI family, member 1		1.13	-1.36		-1.27	1.21		0.055
ILMN_2592881	NM_023844	Jam2	junction adhesion molecule 2		1.15	-1.27		1.07	1.57		0.055
ILMN_2836359	NM_001013755	5730409E04Rik	RIKEN cDNA 5730409E04Rik gene		-1.05	-1.51		-1.2	1.2		0.055
ILMN_2724570	NM_013871	Mapk12	mitogen-activated protein kinase 12		1.3	-1.12		-1.15	1.26		0.056
ILMN_2767605	NM_008505	Lmo2	LIM domain only 2		1.38	-1.14		-1.11	1.41		0.057
ILMN_2778655	NM_011693	Vcam1	vascular cell adhesion molecule 1		1.44	-1.04		-1.01	1.49		0.057
ILMN_1229971	NM_016686	Vezf1	vascular endothelial zinc finger 1		-1.07	1.23		1.01	-1.3		0.057
ILMN_1244836	XM_148395	Tmem41a	transmembrane protein 41a		-1.26	1.12		1.06	-1.33		0.057
ILMN_1249435	NM_018869	Grk5	G protein-coupled receptor kinase 5		-1.32	1.21		-1.03	-1.66		0.058
ILMN_2595732	NM_017373	Nfil3	nuclear factor, interleukin 3, regulated		-1.44	1.09		1.02	-1.53		0.061
ILMN_2937122	NM_175114	Trak1	trafficking protein, kinesin binding 1		1.09	-1.21		-1.18	1.12		0.061
ILMN_3095624	NM_001017426	Jmjd3	jumonji domain containing 3		-1.02	-1.65		-1.15	1.41		0.061
ILMN_2516833	NM_199449	Zhx2	zinc fingers and homeoboxes 2		-1.04	-1.5		-1.21	1.18		0.061
ILMN_1250928	NM_007496	Zfhx3	zinc finger homeobox 3		1.03	-1.63		-1.18	1.43		0.062
ILMN_2688728	NM_009981	Pcyt1a	phosphate cytidylyltransferase 1, choline, alpha isoform		1.27	-1.08		-1.16	1.19		0.062
ILMN_2654186	NM_017464	Nedd9	neural precursor cell expressed, developmentally down-regulated gene 9		-1.44	1.05		-1.07	-1.61		0.062
ILMN_2841289	NM_009396	Tnfaip2	tumor necrosis factor, alpha-induced protein 2		-1.27	1.15		-1.11	-1.63		0.062
ILMN_2936646	NM_178924	Upk1b	uroplakin 1B		-1.56	1.61		1.11	-2.25		0.062
ILMN_2683560	NM_011926	Ceacam1	CEA-related cell adhesion molecule 1		-1.09	1.29		1.12	-1.25		0.062
ILMN_2863264	NM_146012	Ctdsp2	CTD (carboxy-terminal domain, RNA polymerase II, polypeptide A) small phosphatase 2		1.13	-1.11		-1.12	1.13		0.062
ILMN_2693803	NM_027922	D5Ertd585e	DNA segment, Chr 5, ERATO Doi 585, expressed		1.21	-1.2		-1.13	1.27		0.062
ILMN_2751925	NM_133803	Dpp3	dipeptidylpeptidase 3		1.11	-1.29		-1.15	1.24		0.062
ILMN_2603647	NM_053109	Clec2d	C-type lectin domain family 2, member d		-1.41	-3		-1.34	1.59		0.062
ILMN_2709681	NM_133808	Hdlbp	high density lipoprotein (HDL) binding protein		-1.2	-2.57		-1.58	1.36		0.062
ILMN_1220446	NM_181413	Anks1	ankyrin repeat and SAM domain containing 1		-1.43	1.04		1.03	-1.45		0.062
ILMN_2696610	NM_030054	Slc25a37	solute carrier family 25, member 37		1.02	-1.39		-1.25	1.13		0.063
ILMN_2942492	NM_148930	Rbm5	RNA binding motif protein 5		-1.23	1.18		1.27	-1.14		0.063
ILMN_2999642	NM_001008421	Nol10	nucleolar protein 10		-1.09	1.14		-1	-1.25		0.063
ILMN_1259488	NM_146034	Ctage5	CTAGE family, member 5		1.1	-1.19		-1.13	1.16		0.063
ILMN_2757807	NM_153584	BC031353	cDNA sequence BC031353		1.34	-1.09		-1.1	1.32		0.064
ILMN_1226152	XM_132400	Alkbh4	alkB, alkylation repair homolog 4 (E. coli)		-1.14	1.21		1.18	-1.16		0.065
ILMN_1233455	NM_133859	Olfml3	olfactomedin-like 3		1.25	-1.08		-1.5	-1.11		0.065
ILMN_2665316	NM_025570	Mrpl20	mitochondrial ribosomal protein L20		-1.01	-1.45		-1.19	1.21		0.067
ILMN_2751072	NM_010301	Gna11	guanine nucleotide binding protein, alpha 11		1.04	-1.37		-1.19	1.2		0.069
ILMN_1251595	NM_198161	Bhlhb9	basic helix-loop-helix domain containing, class B9		1.14	-1.15		1.21	1.6		0.069
ILMN_3092653	NM_001081390	Palld	palladin, cytoskeletal associated protein		-1.19	-1.9		-1.24	1.28		0.069
ILMN_2955671	NM_175121	Slc38a2	solute carrier family 38, member 2		-1.51	-1.02		1.19	-1.25		0.07
ILMN_2630710	NM_030199	Zfp623	zinc finger protein 623		-1.06	1.14		1.13	-1.06		0.07
ILMN_2761918	NM_153127	Mmrn2	multimerin 2		1.15	-1.15		-1.21	1.1		0.07
ILMN_1229370	NM_172874	Podn	podocan		1.16	-1.31		-1.31	1.15		0.07
ILMN_2625094	NM_177755	8230402K04Rik	RIKEN cDNA 8230402K04 gene		1.16	-1.23		-1.1	1.3		0.07
ILMN_2864309	NM_001081957	OTTMUSG00000000971	predicted gene, OTTMUSG00000000971		1.21	-1.31		-1.45	1.1		0.07
ILMN_2634283	NM_198438	Ssbp3	single-stranded DNA binding protein 3		-1.03	1.22		1.06	-1.19		0.071
ILMN_2593117	NM_175206	Fbxl22	F-box and leucine-rich repeat protein 22		-1.2	1.39		1.02	-1.63		0.071
ILMN_2799596	NM_178926	AI662250	expressed sequence AI662250		1.14	-1.17		-1.07	1.24		0.071
ILMN_2631663	NM_145450	BC022687	cDNA sequence BC022687		1.35	-1.08		-1.31	1.11		0.071
ILMN_2911009	NR_002858	EG241041	predicted gene, EG241041		1.47	-1.05		1.16	1.79		0.071
ILMN_2674351	NM_010332	Ednra	endothelin receptor type A		-1.48	1.01		-1.02	-1.52		0.073
ILMN_1244801	NM_026629	2410066E13Rik	RIKEN cDNA 2410066E13 gene		1.07	-1.39		-1.1	1.35		0.073
ILMN_2733277	NM_138756	Slc25a36	solute carrier family 25, member 36		-1.13	1.28		1.15	-1.26		0.073
ILMN_1220846	NM_198616	Ccdc85b	coiled-coil domain containing 85B		1.26	-1.05		-1.02	1.29		0.073
ILMN_2766727	NM_203491	Chrm2	cholinergic receptor, muscarinic 2, cardiac		-1.85	-5.29		-1.55	1.85		0.073
ILMN_2599739	NM_176921	6030419C18Rik	RIKEN cDNA 6030419C18 gene		-1.12	-1.76		-1.14	1.37		0.073
ILMN_1219915	NM_026384	Dgat2	diacylglycerol O-acyltransferase 2		1.12	-1.12		1.04	1.3		0.074
ILMN_3000108	NM_030145	Lsm6	LSM6 homolog, U6 small nuclear RNA associated (S. cerevisiae)		-1.02	1.21		1.12	-1.1		0.074
ILMN_1233116	NM_008696	Map4k4	mitogen-activated protein kinase kinase kinase kinase 4		1	-1.59		-1.17	1.36		0.076
ILMN_1218384	NM_026756	Nfic	nuclear factor I/C		1.11	-1.25		-1.02	1.36		0.078
ILMN_2788121	NM_019682	Dynll1	dynein light chain LC8-type 1		-1.21	1.18		1.18	-1.2		0.078
ILMN_2914938	NM_028784	F13a1	coagulation factor XIII, A1 subunit		1.03	-1.77		-1.82	1		0.078
ILMN_2801891	NM_030206	Cygb	cytoglobin		1.21	-1.23		1.17	1.74		0.078
ILMN_2784230	NM_009183	St8sia4	ST8 alpha-N-acetyl-neuraminide alpha-2,8-sialyltransferase 4		1.25	-1.13		-1.21	1.16		0.08
ILMN_2641467	NM_009320	Slc6a6	solute carrier family 6 (neurotransmitter transporter, taurine), member 6		1.29	-1.03		-1.19	1.12		0.08
ILMN_1223520	NM_198409	Rai2	retinoic acid induced 2		1.13	-1.27		-1.11	1.28		0.08
ILMN_2503329	NM_145453	Zcchc9	zinc finger, CCHC domain containing 9		-1.22	1.09		1.16	-1.15		0.08
ILMN_1243741	NM_013646	Rora	RAR-related orphan receptor alpha		1.12	-1.28		1.02	1.46		0.081
ILMN_2592629	NM_025623	Nipsnap3a	nipsnap homolog 3A (C. elegans)		-1.15	1.29		1.36	-1.1		0.081
ILMN_1230423	NM_177364	Sh3pxd2b	SH3 and PX domains 2B		-1.26	1.11		1.1	-1.27		0.081
ILMN_3129464	NM_199201	RP23-331L12.8	CMRF-35-like molecule 3		1.06	-1.31		-1.14	1.21		0.081
ILMN_2697304	NM_007925	Eln	elastin		-1.64	1.05		1.1	-1.55		0.082
ILMN_3142789	NM_019552	Abcb10	ATP-binding cassette, sub-family B (MDR/TAP), member 10		-1.1	-2.06		-1.53	1.23		0.082
ILMN_1257333	NM_175149	2310022B05Rik	RIKEN cDNA 2310022B05 gene		-1.1	1.23		1.08	-1.25		0.082
ILMN_2759088	XM_128172	2010001J22Rik	RIKEN cDNA 2010001J22 gene		1.23	-1.06		-1.17	1.11		0.082
ILMN_2725155	XM_109657	Fnip1	folliculin interacting protein 1		1.21	-1.26		-1.16	1.31		0.082
ILMN_2786217	NM_181857	Poln	DNA polymerase N		1.16	-1.5		-1.46	1.19		0.082
ILMN_2741899	NM_177214	Ascc3l1	activating signal cointegrator 1 complex subunit 3-like 1		1.02	-1.19		1	1.23		0.082
ILMN_1226520	NM_009640	Angpt1	angiopoietin 1		-1.47	1.07		1.11	-1.42		0.084
ILMN_2758969	NM_007841	Ddx6	DEAD (Asp-Glu-Ala-Asp) box polypeptide 6		-1.16	-1.97		-1.23	1.38		0.084
ILMN_2712075	NM_008491	Lcn2	lipocalin 2		1.66	-1.1		-7.81	-4.29		0.084
ILMN_1218441	NM_194333	Slc23a3	solute carrier family 23 (nucleobase transporters), member 3		-1.25	1.39		1.02	-1.7		0.084
ILMN_3079919	NM_009643	Ahnak	AHNAK nucleoprotein (desmoyokin)		1.08	-1.27		-1.05	1.31		0.084
ILMN_2819859	NM_194334	Tbc1d2b	TBC1 domain family, member 2B		1.28	-1.05		-1.1	1.23		0.084
ILMN_2753589	NM_026142	3632451O06Rik	RIKEN cDNA 3632451O06 gene		-1.13	1.24		1.07	-1.3		0.084
ILMN_2603825	NM_030241	Setd8	SET domain containing (lysine methyltransferase) 8		1.04	-1.28		-1.07	1.25		0.084
ILMN_2799667	NM_027977	2310001A20Rik	RIKEN cDNA 2310001A20 gene		-1.06	1.15		-1.09	-1.32		0.084
ILMN_2591632	NM_028812	Gtf2e1	general transcription factor II E, polypeptide 1 (alpha subunit)		-1.14	1.11		1.11	-1.14		0.084
ILMN_2974480	NM_175246	Snip1	Smad nuclear interacting protein 1		-1.16	1.17		1.19	-1.14		0.084
ILMN_2939138	NM_031397	Bicc1	bicaudal C homolog 1 (Drosophila)		1.06	-1.27		-1.05	1.27		0.084
ILMN_2765936	NM_175392	5730472N09Rik	RIKEN cDNA 5730472N09 gene		-1.3	1.01		-1.17	-1.53		0.084
ILMN_2759619	NM_175429	Kctd12b	potassium channel tetramerisation domain containing 12b		1.2	-1.21		-1.12	1.29		0.084
ILMN_2454692	NM_145500	Ubtd1	ubiquitin domain containing 1		-1.18	1.15		1.05	-1.29		0.084
ILMN_2613313	NM_177727	Lsm14b	LSM14 homolog B (SCD6, S. cerevisiae)		-1.17	-1.97		-1.22	1.37		0.084
ILMN_2653328	NM_174851	Il28ra	interleukin 28 receptor alpha		1.14	-1.16		-1.26	1.05		0.084
ILMN_1255220	NM_015731	Atp9a	ATPase, class II, type 9A		1.03	-1.33		-1.25	1.1		0.085
ILMN_1240074	NM_030698	Trim26	tripartite motif-containing 26		1.08	1.42		1.08	-1.22		0.085
ILMN_2656422	NM_153513	BC028528	cDNA sequence BC028528		1.2	-1.18		-1.01	1.39		0.085
ILMN_2506115	NM_009469	Ulk1	Unc-51 like kinase 1 (C. elegans)		-1	-1.34		-1.05	1.27		0.086
ILMN_3145782	NM_011765	Zfp97	zinc finger protein 97		1.07	-1.35		-1.07	1.34		0.086
ILMN_2971721	NM_028596	2410025L10Rik	RIKEN cDNA 2410025L10 gene		1.1	-1.14		-1.06	1.17		0.086
ILMN_2719973	NM_016697	Gpc3	glypican 3		-1.14	1.35		1.2	-1.28		0.087
ILMN_2813484	NM_011065	Per1	period homolog 1 (Drosophila)		1.35	-1.43		-1.01	1.92		0.087
ILMN_1222991	NM_008903	Ppap2a	phosphatidic acid phosphatase 2a		-1.07	1.24		1.1	-1.21		0.087
ILMN_2470646	NM_144783	Wt1	Wilms tumor homolog		-1.12	1.25		1.16	-1.21		0.087
ILMN_2702767	NM_011895	Slc35a1	solute carrier family 35 (CMP-sialic acid transporter), member 1		-1.13	1.21		1.26	-1.09		0.087
ILMN_2747923	NM_016917	Slc40a1	solute carrier family 40 (iron-regulated transporter), member 1		-1.47	-1.02		1.26	-1.15		0.087
ILMN_2739398	NM_175097	Prickle3	prickle homolog 3 (Drosophila)		1.35	1.05		-1.04	1.23		0.087
ILMN_2509962	NM_020497	Zfp276	zinc finger protein (C2H2 type) 276		-1.09	1.17		1.13	-1.13		0.087
ILMN_2790241	NM_022331	Herpud1	homocysteine-inducible, endoplasmic reticulum stress-inducible, ubiquitin-like domain member 1		1.16	-1.19		-1.12	1.23		0.087
ILMN_1234337	NM_027203	Leng1	leukocyte receptor cluster (LRC) member 1		-1.25	1.08		1.04	-1.31		0.087
ILMN_2627733	NM_027872	Slc46a3	solute carrier family 46, member 3		1.74	1.12		1.06	1.65		0.087
ILMN_2597660	NM_029357	Pcdh1	protocadherin 1		1.1	-1.17		-1.11	1.16		0.087
ILMN_2734924	XM_133915	1190003J15Rik	RIKEN cDNA 1190003J15 gene		1.19	-1.24		-1.26	1.17		0.087
ILMN_2418324	NM_030180	Usp54	ubiquitin specific peptidase 54		1.75	1.14		-1.04	1.47		0.087
ILMN_2729447	NM_172458	9030612M13Rik	RIKEN cDNA 9030612M13 gene		-1.05	-1.42		-1.14	1.19		0.087
ILMN_2459899	NM_144899	Adamtsl4	ADAMTS-like 4		1.15	-1.11		1.07	1.38		0.087
ILMN_2600779	NM_173027	Ihpk3	inositol hexaphosphate kinase 3		1.42	-1.03		-1.11	1.32		0.088
ILMN_2931411	NM_009836	Cct3	chaperonin subunit 3 (gamma)		-1.04	1.22		1.06	-1.2		0.09
ILMN_1251669	NM_010161	Evi2a	ecotropic viral integration site 2a		1.37	-1.01		-1.03	1.35		0.09
ILMN_2763245	NM_008176	Cxcl1	chemokine (C-X-C motif) ligand 1		1.4	-1.18		-1.38	1.2		0.09
ILMN_2689307	NM_009260	Spnb2	spectrin beta 2		-1.01	-1.5		-1.18	1.27		0.09
ILMN_1218241	NM_023449	Slc9a3r2	solute carrier family 9 (sodium/hydrogen exchanger), member 3 regulator 2		1.01	1.53		1.12	-1.35		0.09
ILMN_3013874	NR_002883	EG434858	predicted gene, EG434858		1	1.45		1.37	-1.05		0.09
ILMN_1244866	NM_153564	Gbp5	guanylate nucleotide binding protein 5		1.22	-1.31		1.04	1.66		0.091
ILMN_2420505	NM_030559	Vps16	vacuolar protein sorting 16 (yeast)		1	1.29		1.13	-1.14		0.092
ILMN_3050134	NM_023245	Palmd	palmdelphin		-1.33	1.14		1.23	-1.23		0.092
ILMN_3066673	NM_001024849	LOC329575	hypothetical LOC329575		-1.02	-1.41		-1.12	1.24		0.092
ILMN_2602821	NM_025876	Cdk5rap1	CDK5 regulatory subunit associated protein 1		-1.09	1.27		1.01	-1.37		0.093
ILMN_2675072	NM_146036	Ahsa1	AHA1, activator of heat shock protein ATPase homolog 1 (yeast)		-1.07	1.25		1.03	-1.29		0.094
ILMN_2594450	NM_008960	Pten	phosphatase and tensin homolog		1.1	-1.51		-1.3	1.27		0.095
ILMN_2934533	NM_134129	Prpf19	PRP19/PSO4 pre-mRNA processing factor 19 homolog (S. cerevisiae)		-1.09	-1.38		-1.03	1.23		0.095
ILMN_2768786	NM_177678	Ablim2	actin-binding LIM protein 2		-1.09	1.18		1.08	-1.2		0.095
ILMN_2715601	NM_031158	Ank1	ankyrin 1, erythroid		1.09	1.43		1.01	-1.31		0.096
ILMN_3161382	NM_009710	Art1	ADP-ribosyltransferase 1		1.05	-1.26		1.12	1.47		0.096
ILMN_2617384	NM_008028	Flot2	flotillin 2		1	-1.43		-1.16	1.24		0.096
ILMN_2658425	NM_010801	Mlf1	myeloid leukemia factor 1		1.19	-1.15		1.19	1.62		0.096
ILMN_1251876	NM_009274	Srpk2	serine/arginine-rich protein specific kinase 2		1.31	1		-1.19	1.11		0.096
ILMN_1240735	NM_028115	Trub1	TruB pseudouridine (psi) synthase homolog 1 (E. coli)		-1.2	1.11		1.21	-1.1		0.096
ILMN_2608229	NM_138747	Nol1	nucleolar protein 1		-1.08	1.18		1.07	-1.19		0.096
ILMN_2945491	NM_080728	Myh7	myosin, heavy polypeptide 7, cardiac muscle, beta		-1.5	-2.82		-1.23	1.54		0.096
ILMN_2953700	NM_008539	Smad1	MAD homolog 1 (Drosophila)		1.07	-1.18		1.08	1.36		0.097
ILMN_3062267	NM_012006	Acot1	acyl-CoA thioesterase 1		-1.35	1.08		-1.01	-1.47		0.098
ILMN_2671698	NM_010137	Epas1	endothelial PAS domain protein 1		1.14	-1.21		-1.18	1.16		0.099
ILMN_2979237	NM_008181	Gsta1	glutathione S-transferase, alpha 1 (Ya)		1.25	-1.44		-1.2	1.5		0.099
ILMN_2920849	NM_011091	Pira4	paired-Ig-like receptor A4		1.27	-1.07		-1.24	1.09		0.099
ILMN_2591731	NM_029928	Ptprb	protein tyrosine phosphatase, receptor type, B		-1.03	-1.54		1.01	1.51		0.099
ILMN_2692454	NM_021501	Pias4	protein inhibitor of activated STAT 4		1.01	-1.41		-1.19	1.2		0.099
ILMN_2652721	NM_028238	Rab38	Rab38, member of RAS oncogene family		1.25	-1.06		-1.19	1.12		0.099
ILMN_2943972	NM_028375	Cxx1c	CAAX box 1 homolog C (human)		-1.1	1.28		1.3	-1.09		0.099
ILMN_2903379	NM_133771	Memo1	mediator of cell motility 1		1.1	-1.25		-1.06	1.29		0.099
ILMN_1245761	NM_145414	Nsun5	NOL1/NOP2/Sun domain family, member 5		-1.18	1.23		1.1	-1.32		0.099
ILMN_2462601	NM_178671	Ubxd3	UBX domain containing 3		1.15	-1.3		1.11	1.66		0.099
ILMN_1248190	NM_145447	Flvcr2	feline leukemia virus subgroup C cellular receptor family, member 2		1.06	1.36		1.09	-1.18		0.099
ILMN_2458587	NM_178707	Zfp592	zinc finger protein 592		-1.06	1.29		1.19	-1.15		0.099
ILMN_2711754	NM_172291	Foxred1	FAD-dependent oxidoreductase domain containing 1		1.02	1.53		1.19	-1.27		0.099
