# Supplementary material for: Chromosome Y variants from different inbred mouse strains are linked to differences in the morphologic and molecular responses of cardiac cells to postpubertal testosterone
Source: BMC Genomics. 2009 Apr 7;10:150. doi: 10.1186/1471-2164-10-150 (PMC2679052; doi:10.1186/1471-2164-10-150)
Supplement: Additional file 2 — Differential expression of genes in selected KEGG pathways. Differential expression of genes in selected KEGG pathways. Fold change (FC) was calculated as the ratio of mean expression in CX vs. sham-operated group. Ratios below 1 are expressed as the negative of the inverse ratio (e.g. a ratio of 0.75 is equivalent to a -1.3 FC). P-values for the interaction between strain and treatment effects are adjusted for multiple comparisons with an FDR transformation (see methods). P-values less than 0.1 are in bold. For genes represented by multiple probes in the microarray, only the probe with the lowest p-value for the interaction term is included. Genes are sorted by p-values within pathways. [file 1471-2164-10-150-S2.xls]

## Sheet: Gene table for Cytokine-cytokin
KEGG pathway	Gene symbol	Gene Name	C57BL/6J			C57.YA			Interaction
			FC	FDR		FC	FDR		FDR
Circadian rhythm	Arntl	aryl hydrocarbon receptor nuclear translocator-like	-1.1	0.531		-5.3	0		0.006
	Per2	period homolog 2 (Drosophila)	1.11	0.531		2.95	0.001		0.009
	Cry2	cryptochrome 2 (photolyase-like)	-1.08	0.37		1.42	0.001		0.019
	Per3	period homolog 3 (Drosophila)	1.08	0.503		1.67	0.001		0.034
	Csnk1e	casein kinase 1, epsilon	1.02	0.826		1.23	0.016		0.23
	Per1	period homolog 1 (Drosophila)	-1.01	0.923		1.92	0.004		0.087
	Clock	circadian locomoter output cycles kaput	-1.1	0.284		-1.62	0.001		0.024
	Csnk1d	casein kinase 1, delta	1.04	0.789		1.23	0.061		0.437
	Nr1d1	nuclear receptor subfamily 1, group D, member 1	-1.36	0.017		-1.39	0.006		0.92
	Bhlhb2	basic helix-loop-helix domain containing, class B2	1.14	0.251		1.15	0.135		0.942
p53 signaling pathway	Cdkn1a	cyclin-dependent kinase inhibitor 1A (P21)	-1.2	0.314		-2.81	0.001		0.024
	Gadd45a	growth arrest and DNA-damage-inducible 45 alpha	1.41	0.003		2.07	0		0.027
	Gadd45g	growth arrest and DNA-damage-inducible 45 gamma	1.72	0.006		-1.09	0.502		0.046
	Ccnd1	cyclin D1	-1.4	0.068		1.36	0.047		0.05
	Pten	phosphatase and tensin homolog	-1.3	0.129		1.27	0.1		0.095
	Sesn1	sestrin 1	-1.01	0.88		1.33	0.007		0.113
	Ccnd3	cyclin D3	1.05	0.668		-1.18	0.061		0.225
	Apaf1	apoptotic peptidase activating factor 1	1.13	0.251		-1.02	0.759		0.443
	Gadd45b	growth arrest and DNA-damage-inducible 45 beta	1.54	0.04		1.2	0.273		0.474
	Ccng1	cyclin G1	-1.25	0.019		-1.13	0.104		0.5
	Chek2	CHK2 checkpoint homolog (S. pombe)	1.14	0.269		1	0.852		0.52
	Ccnd2	cyclin D2	1.06	0.749		1.28	0.095		0.539
	Casp9	caspase 9	-1.04	0.719		1.07	0.393		0.542
	Tsc2	tuberous sclerosis 2	-1.04	0.591		1.03	0.564		0.564
	Scotin	scotin gene	-1.07	0.543		-1.18	0.067		0.608
	Perp	PERP, TP53 apoptosis effector	1.13	0.37		1.26	0.042		0.624
	Igfbp3	insulin-like growth factor binding protein 3	1.09	0.526		-1.01	0.785		0.661
	Cycs	cytochrome c, somatic	-1.07	0.717		1.07	0.605		0.675
	Ei24	etoposide induced 2.4 mRNA	-1.02	0.783		1.04	0.564		0.692
	Casp8	caspase 8	-1.08	0.543		-1.16	0.107		0.699
	Ddb2	damage specific DNA binding protein 2	1.03	0.767		1.09	0.221		0.702
	Ppm1d	protein phosphatase 1D magnesium-dependent, delta isoform	1.07	0.442		1.13	0.083		0.709
	Siah1a	seven in absentia 1A	-1.07	0.414		-1.04	0.56		0.82
	Rfwd2	ring finger and WD repeat domain 2	1.03	0.803		-1.02	0.758		0.824
	Rchy1	ring finger and CHY zinc finger domain containing 1	1.08	0.579		1.03	0.721		0.832
	Rrm2b	ribonucleotide reductase M2 B (TP53 inducible)	-1.03	0.799		1.01	0.785		0.837
	Mdm2	transformed mouse 3T3 cell double minute 2	-1.04	0.686		-1.01	0.773		0.862
	Zmat3	zinc finger matrin type 3	-1.05	0.709		-1.02	0.747		0.891
	Igf1	insulin-like growth factor 1	-1.08	0.58		-1.05	0.607		0.894
	Cdk2	cyclin-dependent kinase 2	1.02	0.851		1.04	0.644		0.92
	Siah1b	seven in absentia 1B	-1.01	0.87		-1.02	0.738		0.951
Melanoma	Cdkn1a	cyclin-dependent kinase inhibitor 1A (P21)	-1.2	0.314		-2.81	0.001		0.024
	Fgf7	fibroblast growth factor 7	-1.06	0.728		1.62	0.003		0.048
	Ccnd1	cyclin D1	-1.4	0.068		1.36	0.047		0.05
	Pten	phosphatase and tensin homolog	-1.3	0.129		1.27	0.1		0.095
	Egf	epidermal growth factor	-1.03	0.83		1.29	0.051		0.261
	Fgf1	fibroblast growth factor 1	-1.03	0.8		1.17	0.077		0.299
	Pik3cg	phosphoinositide-3-kinase, catalytic, gamma polypeptide	-1.08	0.552		1.13	0.206		0.326
	E2f2	E2F transcription factor 2	-1.02	0.863		1.19	0.123		0.405
	Pik3r1	phosphatidylinositol 3-kinase, regulatory subunit, polypeptide 1 (p85 alpha)	-1.16	0.354		1.07	0.564		0.42
	Akt2	thymoma viral proto-oncogene 2	-1.27	0.129		-1.04	0.706		0.449
	Pik3ca	phosphatidylinositol 3-kinase, catalytic, alpha polypeptide	-1.03	0.827		1.16	0.239		0.505
	Raf1	v-raf-leukemia viral oncogene 1	-1.03	0.803		-1.15	0.108		0.527
	Araf	v-raf murine sarcoma 3611 viral oncogene homolog	1.08	0.32		1.01	0.803		0.596
	E2f1	E2F transcription factor 1	1.01	0.891		1.13	0.239		0.618
	Pik3cb	phosphatidylinositol 3-kinase, catalytic, beta polypeptide	-1.01	0.881		-1.08	0.242		0.629
	Fgf16	fibroblast growth factor 16	1.07	0.624		1.18	0.112		0.652
	Hras1	Harvey rat sarcoma virus oncogene 1	-1.12	0.298		-1.04	0.635		0.686
	Pik3r3	phosphatidylinositol 3 kinase, regulatory subunit, polypeptide 3 (p55)	-1.14	0.188		-1.07	0.378		0.73
	Pdgfb	platelet derived growth factor, B polypeptide	-1.17	0.206		-1.09	0.401		0.736
	Pdgfra	platelet derived growth factor receptor, alpha polypeptide	-1	0.914		1.07	0.473		0.742
	Fgf22	fibroblast growth factor 22	1.13	0.25		1.08	0.332		0.83
	Nras	neuroblastoma ras oncogene	1.11	0.266		1.07	0.316		0.855
	Mdm2	transformed mouse 3T3 cell double minute 2	-1.04	0.686		-1.01	0.773		0.862
	E2f3	E2F transcription factor 3	1.02	0.877		1.06	0.573		0.864
	Mapk1	mitogen-activated protein kinase 1	1.03	0.819		1.06	0.504		0.867
	Igf1	insulin-like growth factor 1	-1.08	0.58		-1.05	0.607		0.894
	Map2k1	mitogen-activated protein kinase kinase 1	1.28	0.12		1.24	0.095		0.92
	Igf1r	insulin-like growth factor I receptor	-1.03	0.803		-1.01	0.784		0.924
	Bad	Bcl-associated death promoter	1.03	0.8		1.01	0.773		0.928
	Akt3	thymoma viral proto-oncogene 3	-1.05	0.593		-1.05	0.504		0.948
	Rb1	retinoblastoma 1	1.07	0.427		1.07	0.334		0.951
	Map2k2	mitogen-activated protein kinase kinase 2	-1.02	0.846		-1.03	0.727		0.957
Cytokine-cytokine receptor interaction	Acvr2b	activin receptor IIB	-1.11	0.288		1.32	0.004		0.034
	Ccl8	chemokine (C-C motif) ligand 8	-1.14	0.546		1.95	0.002		0.038
	Tnfrsf12a	tumor necrosis factor receptor superfamily, member 12a	-1.29	0.153		-2.49	0.001		0.048
	Cxcl1	chemokine (C-X-C motif) ligand 1	-1.38	0.065		1.2	0.194		0.09
	Il28ra	interleukin 28 receptor alpha	-1.26	0.053		1.11	0.26		0.095
	Ifngr2	interferon gamma receptor 2	1.18	0.181		1.62	0.001		0.135
	Cx3cr1	chemokine (C-X3-C) receptor 1	1.47	0.007		1.07	0.483		0.136
	Flt1	FMS-like tyrosine kinase 1	-1.17	0.159		1.12	0.19		0.144
	Ctf1	cardiotrophin 1	1.03	0.765		1.34	0.006		0.152
	Pf4	platelet factor 4	-1.22	0.145		1.13	0.254		0.157
	Cx3cl1	chemokine (C-X3-C motif) ligand 1	1.16	0.273		-1.18	0.134		0.16
	Tnfrsf21	tumor necrosis factor receptor superfamily, member 21	-1.21	0.131		1.11	0.329		0.172
	Cntf	ciliary neurotrophic factor	-1.29	0.102		1.07	0.564		0.219
	Kitl	kit ligand	-1.11	0.456		1.18	0.129		0.228
	Ccl11	small chemokine (C-C motif) ligand 11	-1.95	0.002		-1.46	0.008		0.228
	Ccl24	chemokine (C-C motif) ligand 24	-1.01	0.88		-1.3	0.021		0.238
	Inhbb	inhibin beta-B	-1.08	0.565		-1.37	0.009		0.255
	Egf	epidermal growth factor	-1.03	0.83		1.29	0.051		0.261
	Il11ra1	interleukin 11 receptor, alpha chain 1	1.05	0.58		-1.11	0.119		0.261
	Ccl4	chemokine (C-C motif) ligand 4	1.45	0.012		1.16	0.177		0.326
	Tnfrsf10b	tumor necrosis factor receptor superfamily, member 10b	1.29	0.181		-1.04	0.709		0.356
	Ccl5	chemokine (C-C motif) ligand 5	1.41	0.043		1.1	0.452		0.374
	Ccl21a	chemokine (C-C motif) ligand 21a	1.73	0.006		1.36	0.037		0.385
	Ifna6	interferon alpha 6	1.03	0.794		-1.14	0.153		0.397
	Il12rb1	interleukin 12 receptor, beta 1	1.08	0.553		-1.1	0.351		0.422
	Il15ra	interleukin 15 receptor, alpha chain	1.03	0.79		-1.13	0.18		0.423
	Cxcl12	chemokine (C-X-C motif) ligand 12	-1.03	0.745		-1.18	0.049		0.427
	Tgfbr2	transforming growth factor, beta receptor II	-1.01	0.895		1.21	0.124		0.428
	Ccl21b	chemokine (C-C motif) ligand 21b	1.72	0.008		1.37	0.044		0.449
	Tslp	thymic stromal lymphopoietin	1.03	0.824		1.19	0.095		0.492
	Csf1	colony stimulating factor 1 (macrophage)	1	0.93		1.22	0.158		0.507
	Il6st	interleukin 6 signal transducer	-1.07	0.45		1.03	0.61		0.509
	Tgfbr1	transforming growth factor, beta receptor I	1.03	0.797		1.2	0.096		0.512
	Acvr2a	activin receptor IIA	-1.09	0.447		1.03	0.643		0.521
	Ppbp	pro-platelet basic protein	-1.71	0.048		-1.31	0.21		0.558
	Ccl27	chemokine (C-C motif) ligand 27	-1.02	0.777		-1.1	0.131		0.582
	Ccl21c	chemokine (C-C motif) ligand 21c (leucine)	1.66	0.007		1.42	0.019		0.595
	Csf3	colony stimulating factor 3 (granulocyte)	1.01	0.892		-1.13	0.298		0.597
	Il13ra1	interleukin 13 receptor, alpha 1	1.17	0.053		1.25	0.005		0.609
	Il3ra	interleukin 3 receptor, alpha chain	-1.05	0.718		1.07	0.502		0.609
	Tgfb1	transforming growth factor, beta 1	1.04	0.739		1.14	0.141		0.622
	Il22ra1	interleukin 22 receptor, alpha 1	1.06	0.66		-1.05	0.603		0.628
	Lifr	leukemia inhibitory factor receptor	-1.06	0.632		1.03	0.655		0.644
	Il1b	interleukin 1 beta	-1.17	0.251		-1.05	0.611		0.652
	Ccl7	chemokine (C-C motif) ligand 7	-1.46	0.11		-1.24	0.263		0.693
	Csf3r	colony stimulating factor 3 receptor (granulocyte)	-1.11	0.39		-1.03	0.707		0.711
	Tnfrsf9	tumor necrosis factor receptor superfamily, member 9	-1.04	0.766		1.04	0.637		0.72
	Il13	interleukin 13	1.06	0.569		1.12	0.14		0.732
	Pdgfb	platelet derived growth factor, B polypeptide	-1.17	0.206		-1.09	0.401		0.736
	Tnfrsf19	tumor necrosis factor receptor superfamily, member 19	1.12	0.286		1.2	0.05		0.737
	Bmpr1b	bone morphogenetic protein receptor, type 1B	-1.08	0.501		-1.01	0.782		0.74
	Pdgfra	platelet derived growth factor receptor, alpha polypeptide	-1	0.914		1.07	0.473		0.742
	Csf1r	colony stimulating factor 1 receptor	1.02	0.87		1.1	0.367		0.745
	Vegfa	vascular endothelial growth factor A	-1.08	0.582		1	0.852		0.745
	Relt	RELT tumor necrosis factor receptor	-1.04	0.784		1.03	0.677		0.761
	Cxcl16	chemokine (C-X-C motif) ligand 16	1.07	0.626		-1	0.84		0.763
	Tnfrsf1a	tumor necrosis factor receptor superfamily, member 1a	-1.03	0.794		1.03	0.682		0.769
	Il1r1	interleukin 1 receptor, type I	-1.04	0.796		1.04	0.69		0.778
	Tnfsf8	tumor necrosis factor (ligand) superfamily, member 8	-1.04	0.787		1.03	0.711		0.786
	Eda2r	ectodysplasin A2 isoform receptor	-1.01	0.864		-1.04	0.43		0.794
	Cxcl14	chemokine (C-X-C motif) ligand 14	-1.42	0.014		-1.34	0.015		0.804
	Csf2ra	colony stimulating factor 2 receptor, alpha, low-affinity (granulocyte-macrophage)	-1.04	0.756		1.01	0.783		0.81
	Il20ra	interleukin 20 receptor, alpha	1.02	0.838		-1.03	0.693		0.812
	Bmpr1a	bone morphogenetic protein receptor, type 1A	1.03	0.775		-1.01	0.8		0.83
	OTTMUSG00000007655	predicted gene, OTTMUSG00000007655	-1.06	0.666		-1.02	0.756		0.862
	Ccl9	chemokine (C-C motif) ligand 9	-1.43	0.059		-1.38	0.045		0.905
	Cd40	CD40 antigen	-1.02	0.88		-1	0.849		0.935
	Tgfb2	transforming growth factor, beta 2	1.18	0.08		1.17	0.047		0.952
	Ccl19	chemokine (C-C motif) ligand 19	-1.18	0.348		-1.19	0.216		0.952
	Tnfsf13b	tumor necrosis factor (ligand) superfamily, member 13b	1.08	0.521		1.09	0.36		0.952
Leukocyte transendothelial migration	Myl7	myosin, light polypeptide 7, regulatory	10.32	0.001		-1.01	0.835		0.006
	Cldn5	claudin 5	1.5	0.009		-1.12	0.325		0.046
	Mapk12	mitogen-activated protein kinase 12	-1.15	0.183		1.26	0.019		0.056
	Vcam1	vascular cell adhesion molecule 1	-1.01	0.895		1.49	0.002		0.057
	Rapgef3	Rap guanine nucleotide exchange factor (GEF) 3	1.11	0.32		-1.16	0.096		0.153
	Plcg2	phospholipase C, gamma 2	1.08	0.322		1.29	0.002		0.162
	Esam1	endothelial cell-specific adhesion molecule	1.13	0.147		-1.07	0.303		0.176
	Mapk11	mitogen-activated protein kinase 11	-1.09	0.435		1.15	0.121		0.214
	Actn4	actinin alpha 4	-1.14	0.418		1.21	0.128		0.214
	Mylc2b	myosin light chain, regulatory B	1.46	0.028		1.07	0.592		0.252
	Cldn16	claudin 16	1.07	0.722		-1.32	0.081		0.273
	Prkcb1	protein kinase C, beta 1	-1.08	0.575		1.15	0.173		0.31
	Pik3cg	phosphoinositide-3-kinase, catalytic, gamma polypeptide	-1.08	0.552		1.13	0.206		0.326
	Cldn15	claudin 15	-1.02	0.837		-1.2	0.049		0.371
	Jam3	junction adhesion molecule 3	1.21	0.136		1.45	0.004		0.38
	Rap1b	RAS related protein 1b	1.02	0.831		1.18	0.052		0.383
	Itgb1	integrin beta 1 (fibronectin receptor beta)	-1.1	0.603		1.15	0.306		0.417
	Pik3r1	phosphatidylinositol 3-kinase, regulatory subunit, polypeptide 1 (p85 alpha)	-1.16	0.354		1.07	0.564		0.42
	Cxcl12	chemokine (C-X-C motif) ligand 12	-1.03	0.745		-1.18	0.049		0.427
	Mapk14	mitogen-activated protein kinase 14	-1.19	0.019		-1.3	0.001		0.446
	Cldn7	claudin 7	-1.08	0.541		1.07	0.443		0.468
	Icam1	intercellular adhesion molecule 1	-1.08	0.55		1.07	0.461		0.486
	Pik3ca	phosphatidylinositol 3-kinase, catalytic, alpha polypeptide	-1.03	0.827		1.16	0.239		0.505
	Pxn	paxillin	-1.05	0.702		1.1	0.357		0.512
	Actn2	actinin alpha 2	-1	0.912		-1.08	0.195		0.559
	Actn1	actinin, alpha 1	-1.06	0.6		1.04	0.617		0.602
	Actb	actin, beta, cytoplasmic	1	0.93		-1.25	0.274		0.61
	Cyba	cytochrome b-245, alpha polypeptide	1.22	0.128		1.09	0.417		0.611
	Pik3cb	phosphatidylinositol 3-kinase, catalytic, beta polypeptide	-1.01	0.881		-1.08	0.242		0.629
	Ctnna1	catenin (cadherin associated protein), alpha 1	1.06	0.528		-1.01	0.768		0.647
	F11r	F11 receptor	1	0.933		-1.1	0.319		0.649
	Ctnna3	catenin (cadherin associated protein), alpha 3	1.09	0.49		1.01	0.807		0.717
	Cdh5	cadherin 5	-1.05	0.666		1.02	0.74		0.719
	Mmp2	matrix metallopeptidase 2	1.16	0.288		1.06	0.551		0.722
	Pik3r3	phosphatidylinositol 3 kinase, regulatory subunit, polypeptide 3 (p55)	-1.14	0.188		-1.07	0.378		0.73
	Jam2	junction adhesion molecule 2	1.1	0.404		1.17	0.08		0.731
	Prkca	protein kinase C, alpha	1.08	0.402		1.14	0.082		0.741
	Bcar1	breast cancer anti-estrogen resistance 1	-1.02	0.857		1.05	0.558		0.745
	Vav1	vav 1 oncogene	1.03	0.798		1.11	0.304		0.751
	Msn	moesin	-1.07	0.555		-1.01	0.813		0.758
	Ptk2	PTK2 protein tyrosine kinase 2	-1.01	0.897		1.05	0.548		0.771
	Gnai2	guanine nucleotide binding protein (G protein), alpha inhibiting 2	-1	0.915		-1.05	0.56		0.826
	Vav3	vav 3 oncogene	1.04	0.794		1.1	0.418		0.835
	Pecam1	platelet/endothelial cell adhesion molecule 1	-1.08	0.555		-1.11	0.27		0.875
	Rapgef4	Rap guanine nucleotide exchange factor (GEF) 4	-1.01	0.9		-1.05	0.645		0.883
	Ctnnb1	catenin (cadherin associated protein), beta 1	1.08	0.582		1.05	0.611		0.893
	Rassf5	Ras association (RalGDS/AF-6) domain family member 5	1.07	0.562		1.05	0.53		0.922
	Cldn9	claudin 9	-1.09	0.384		-1.08	0.32		0.936
	Rock2	Rho-associated coiled-coil containing protein kinase 2	-1.05	0.68		-1.04	0.6		0.948
	Vcl	vinculin	-1.02	0.844		-1.01	0.765		0.956
	Rac1	RAS-related C3 botulinum substrate 1	1.06	0.667		1.06	0.527		0.959
	Ezr	ezrin	1.29	0.042		1.29	0.02		0.963
Tight junction	Myl7	myosin, light polypeptide 7, regulatory	10.32	0.001		-1.01	0.835		0.006
	Cldn5	claudin 5	1.5	0.009		-1.12	0.325		0.046
	Spnb2	spectrin beta 2	-1.18	0.231		1.27	0.045		0.09
	Pten	phosphatase and tensin homolog	-1.3	0.129		1.27	0.1		0.095
	Myh7	myosin, heavy polypeptide 7, cardiac muscle, beta	-1.23	0.365		1.54	0.028		0.096
	Prkcz	protein kinase C, zeta	1.17	0.064		-1.07	0.305		0.115
	Ppp2ca	protein phosphatase 2 (formerly 2A), catalytic subunit, alpha isoform	1.02	0.785		-1.18	0.024		0.17
	Magi3	membrane associated guanylate kinase, WW and PDZ domain containing 3	1.05	0.67		1.31	0.006		0.172
	Mras	muscle and microspikes RAS	1.09	0.423		-1.15	0.122		0.21
	Actn4	actinin alpha 4	-1.14	0.418		1.21	0.128		0.214
	Prkce	protein kinase C, epsilon	-1.16	0.294		1.14	0.223		0.223
	Ppp2r1a	protein phosphatase 2 (formerly 2A), regulatory subunit A (PR 65), alpha isoform	1.13	0.132		-1.04	0.527		0.238
	Myh11	myosin, heavy polypeptide 11, smooth muscle	-1.9	0.002		-1.47	0.004		0.244
	Mylc2b	myosin light chain, regulatory B	1.46	0.028		1.07	0.592		0.252
	Epb4.1l2	erythrocyte protein band 4.1-like 2	-1.03	0.807		1.23	0.057		0.264
	Cldn16	claudin 16	1.07	0.722		-1.32	0.081		0.273
	Crb3	crumbs homolog 3 (Drosophila)	1.18	0.179		-1.05	0.563		0.292
	Prkcb1	protein kinase C, beta 1	-1.08	0.575		1.15	0.173		0.31
	Llgl2	lethal giant larvae homolog 2 (Drosophila)	-1	0.923		1.13	0.056		0.326
	Mpp5	membrane protein, palmitoylated 5 (MAGUK p55 subfamily member 5)	-1.01	0.885		1.23	0.087		0.362
	Cldn15	claudin 15	-1.02	0.837		-1.2	0.049		0.371
	Jam3	junction adhesion molecule 3	1.21	0.136		1.45	0.004		0.38
	Akt2	thymoma viral proto-oncogene 2	-1.27	0.129		-1.04	0.706		0.449
	Cldn7	claudin 7	-1.08	0.541		1.07	0.443		0.468
	Tjap1	tight junction associated protein 1	1.01	0.899		-1.15	0.152		0.469
	Magi1	membrane associated guanylate kinase, WW and PDZ domain containing 1	1.07	0.553		1.23	0.034		0.478
	Exoc4	exocyst complex component 4	-1.07	0.639		1.09	0.387		0.495
	Hcls1	hematopoietic cell specific Lyn substrate 1	-1.01	0.906		-1.17	0.161		0.526
	Vapa	vesicle-associated membrane protein, associated protein A	-1.1	0.537		1.06	0.558		0.529
	Actn2	actinin alpha 2	-1	0.912		-1.08	0.195		0.559
	Ppm1j	protein phosphatase 1J	1.12	0.386		-1.01	0.787		0.562
	Pard6a	par-6 (partitioning defective 6,) homolog alpha (C. elegans)	-1.02	0.843		-1.11	0.166		0.582
	Actn1	actinin, alpha 1	-1.06	0.6		1.04	0.617		0.602
	Myh9	myosin, heavy polypeptide 9, non-muscle	-1.04	0.723		1.06	0.497		0.609
	Actb	actin, beta, cytoplasmic	1	0.93		-1.25	0.274		0.61
	Llgl1	lethal giant larvae homolog 1 (Drosophila)	1.09	0.404		1	0.841		0.629
	Rras	Harvey rat sarcoma oncogene, subgroup R	-1.09	0.289		-1.02	0.701		0.63
	Myh6	myosin, heavy polypeptide 6, cardiac muscle, alpha	-1.06	0.428		-1	0.85		0.641
	Ctnna1	catenin (cadherin associated protein), alpha 1	1.06	0.528		-1.01	0.768		0.647
	Ppp2cb	protein phosphatase 2 (formerly 2A), catalytic subunit, beta isoform	1.01	0.831		-1.05	0.436		0.647
	F11r	F11 receptor	1	0.933		-1.1	0.319		0.649
	Hras1	Harvey rat sarcoma virus oncogene 1	-1.12	0.298		-1.04	0.635		0.686
	Cask	calcium/calmodulin-dependent serine protein kinase (MAGUK family)	-1.03	0.767		1.04	0.593		0.699
	Rras2	related RAS viral (r-ras) oncogene homolog 2	-1.08	0.521		-1.16	0.107		0.709
	Ctnna3	catenin (cadherin associated protein), alpha 3	1.09	0.49		1.01	0.807		0.717
	B230120H23Rik	RIKEN cDNA B230120H23 gene	-1.05	0.624		1.01	0.781		0.718
	Jam2	junction adhesion molecule 2	1.1	0.404		1.17	0.08		0.731
	Prkca	protein kinase C, alpha	1.08	0.402		1.14	0.082		0.741
	Epb4.1l3	erythrocyte protein band 4.1-like 3	1.02	0.846		-1.05	0.606		0.766
	Ash1l	ash1 (absent, small, or homeotic)-like (Drosophila)	1.07	0.677		1.14	0.252		0.791
	Tjp2	tight junction protein 2	-1.09	0.536		-1.15	0.186		0.817
	Gnai2	guanine nucleotide binding protein (G protein), alpha inhibiting 2	-1	0.915		-1.05	0.56		0.826
	Csnk2a1	casein kinase 2, alpha 1 polypeptide	-1.07	0.636		-1.12	0.278		0.835
	Epb4.1l1	erythrocyte protein band 4.1-like 1	-1.21	0.113		-1.16	0.14		0.835
	Myh10	myosin, heavy polypeptide 10, non-muscle	-1.01	0.898		-1.06	0.554		0.835
	Prkch	protein kinase C, eta	1.07	0.592		1.12	0.26		0.846
	Nras	neuroblastoma ras oncogene	1.11	0.266		1.07	0.316		0.855
	Pard6g	par-6 partitioning defective 6 homolog gamma (C. elegans)	1.2	0.098		1.24	0.028		0.869
	Cttn	cortactin	1.05	0.774		1.01	0.813		0.89
	Csnk2a2	casein kinase 2, alpha prime polypeptide	1.08	0.115		1.1	0.038		0.892
	Ctnnb1	catenin (cadherin associated protein), beta 1	1.08	0.582		1.05	0.611		0.893
	Rab13	RAB13, member RAS oncogene family	-1.08	0.497		-1.06	0.507		0.899
	Ppp2r2c	protein phosphatase 2 (formerly 2A), regulatory subunit B (PR 52), gamma isoform	-1.04	0.776		-1.02	0.754		0.924
	Cldn9	claudin 9	-1.09	0.384		-1.08	0.32		0.936
	Src	Rous sarcoma oncogene	1.03	0.751		1.04	0.56		0.937
	Inadl	InaD-like (Drosophila)	1.01	0.88		1	0.842		0.94
	Mpdz	multiple PDZ domain protein	-1.04	0.788		-1.05	0.614		0.942
	Pard3	par-3 (partitioning defective 3) homolog (C. elegans)	1.06	0.702		1.07	0.522		0.942
	Akt3	thymoma viral proto-oncogene 3	-1.05	0.593		-1.05	0.504		0.948
	Ppp2r2d	protein phosphatase 2, regulatory subunit B, delta isoform	-1.07	0.412		-1.07	0.319		0.952
	Ppp2r4	protein phosphatase 2A, regulatory subunit B (PR 53)	-1.04	0.794		-1.05	0.655		0.955
	Csda	cold shock domain protein A	-1.01	0.879		-1.01	0.808		0.956
	Exoc3	exocyst complex component 3	-1.1	0.222		-1.1	0.132		0.96
